# Supplementary material for: How Displaced Migratory Birds Could Use Volatile Atmospheric Compounds to Find Their Migratory Corridor: A Test Using a Particle Dispersion Model
Source: Front Behav Neurosci. 2016 Oct 17;10:175. doi: 10.3389/fnbeh.2016.00175 (PMC5065961; doi:10.3389/fnbeh.2016.00175)
Supplement: Supplementary file 1 [file presentation_1.zip]

Archive with 21 entries (21 files):
- 91745A_gg_TotCol.mp4
- 91750A_gg_TotCol.mp4
- 91782A_gg_TotCol.mp4
- 91783A_gg_TotCol.mp4
- 91802A_gg_TotCol.mp4
- 91811A_gg_TotCol.mp4
- 91819A_gg_TotCol.mp4
- 91821A_gg_TotCol.mp4
- 91823A_gg_TotCol.mp4
- 91845A_gg_TotCol.mp4
- 91852A_gg_TotCol.mp4
- 91864A_gg_TotCol.mp4
- 91871A_gg_TotCol.mp4
- 91877A_gg_TotCol.mp4
- 91881A_gg_TotCol.mp4
- 91903A_gg_TotCol.mp4
- 91907A_gg_TotCol.mp4
- 91908A_gg_TotCol.mp4
- 91910A_gg_TotCol.mp4
- 91911A_gg_TotCol.mp4
- 91916A_gg_TotCol.mp4
